# Supplementary material for: A 90-Day Toxicology Study of Meat from Genetically Modified Sheep Overexpressing TLR4 in Sprague-Dawley Rats
Source: PLoS One. 2015 Apr 13;10(4):e0121636. doi: 10.1371/journal.pone.0121636 (PMC4395235; doi:10.1371/journal.pone.0121636)
Supplement: S1 Dataset — (XLS) [file pone.0121636.s001.xls]

## Sheet: Female
Female														CL	Mg	Ca	P
Group	Test No.	wbc	rbc	hb	hct	mch	mchc	rdw	plt	mpv	ne%	ly%	mo%	mmol/L	mmol/L	mmol/L	mg/dl
CD	1	4.16	6.91	128	40.6	18.5	315	14.2	920	6.6	27.55	64.69	7.05	105.7	1.08	2.3	1.98
CD	6	10.66	6.75	132	40.3	19.6	328	14	629	7.2	24.28	68.16	4.77	101.2	0.9	1.97	1.24
CD	7	3.02	6.97	130	41.1	18.7	316	13.5	670	6.2	31.04	63.8	3.04	103.3	1.82	2.73	6.8
CD	8	5.04	4.55	74	23.4	16.3	316	15.9	886	6.3	23.85	65.67	6.08	103.2	1.27	2.26	2.42
CD	9	8.26	6.67	121	38.7	18.1	313	14.4	692	6.9	31.39	57.25	8.15	105	1.06	2.15	1.68
CD	15	4.8	7.44	128	43.3	17.2	296	15	434	7.9	28.36	59.11	4.7	99	0.77	1.98	1.86
CD	19	4.2	6.79	122	36.5	18	334	15.2	785	7	24.51	70.66	3.87	105.9	1.08	2.46	1.87
CD	26	11.04	7.53	133	43.8	17.7	304	13.6	571	5.7	35.39	58.58	5.94	98.6	1.05	1.96	1.74
CD	35	4.26	7.36	126	39.9	17.1	316	14.8	797	7.1	27.14	62.97	8.05	99.7	1.03	2.22	1.72
CD	135	4.84	7.42	130	41.6	17.5	312	14.2	892	5.7	23.06	65.83	8.21	103.7	0.92	2.21	2.74
3.75% WT	13	3.86	7.27	112	37.3	15.4	300	16.7	766	6.4	24.1	69.46	5.54	107.8	1.24	2.45	2.71
3.75% WT	24	4.64	7.06	115	38.5	16.3	299	15.7	1080	5.7	26.88	66.77	5.39	102.3	1.03	2.35	1.63
3.75% WT	27	3.32	7.63	135	43.3	17.7	312	16.6	889	6.4	31.65	60.93	6.46	107.5	1.09	2.23	2.31
3.75% WT	39	4.88	5.61	100	31.8	17.8	314	15.3	715	6.6	25.03	63.98	4.05	102.5	1.08	2.12	2.39
3.75% WT	57	6.6	5.16	93	29.5	18	315	16.2	715	6.9	24.74	63.7	8.28	104	0.99	2.15	1.65
3.75% WT	123	3.6	6.65	110	36.2	16.5	304	15.3	764	6.2	15.83	77.89	4.91	102.6	1.09	2.3	1.92
3.75% WT	128	5.32	7.52	142	45.3	18.9	313	15.7	738	6.2	17.79	71.93	9.34	104	0.95	1.91	1.7
3.75% WT	139	3.3	7.25	132	39.8	18.2	332	15.5	855	6.3	18.39	73.41	6.9	108.4	1.07	2.58	1.54
3.75% WT	147	4.46	8.12	141	41.7	17.4	338	17.5	997	5.7	30.18	63	5.98	104	1.13	2.11	2.07
3.75% WT	158	4.88	7.54	122	40.3	16.2	303	15.2	871	5.8	16.39	77.09	5.73	100	0.96	2.23	1.24
7.5% WT	14	5.48	7.87	129	36.2	16.4	356	17.6	806	6.1	25.19	63.4	5.75	108.4	1.24	2.36	3.09
7.5% WT	23	4.56	7.63	130	39.9	17	326	17.4	659	5.7	13.62	80.17	5.7	109	1.14	2.54	2.12
7.5% WT	29	1.84	5.17	80	25.7	15.5	311	15.9	527	5.6	16.81	76.69	4.32	99.6	1.33	2.31	3.17
7.5% WT	34	6.04	6.79	118	37.6	17.4	314	16.7	734	6.2	23.15	68.51	6.02	106.2	1.02	2.21	2.55
7.5% WT	59	5.64	7.4	122	37.4	16.5	326	16.9	775	6	20.08	73	6.43	104.9	1.18	2.25	2.78
7.5% WT	69	3.24	6.45	105	31.5	16.3	333	16.6	715	6.3	15.39	76.7	7.67	105.1	1.08	2.4	2.47
7.5% WT	124	3.62	6.93	114	34	16.5	335	15.9	763	6	23.94	68.41	6.9	105.5	1.24	2.25	3.57
7.5% WT	126	6.82	8.1	135	42.4	16.7	318	16.9	977	6.4	17.57	77.94	3.42	105.9	1.01	2.12	1.42
7.5% WT	148	2.94	6.37	94	29.4	14.8	320	17.3	681	5.7	9.25	84.62	5.31	106.2	1.06	2.38	2.57
7.5% WT	149	2.16	6.61	111	35.8	16.8	310	15.8	510	6	26.77	63.18	6.39	105.5	1.43	2.42	3.92
15% WT	2	6.18	7.63	129	41.7	16.9	309	16.3	790	6.7	30.51	60.11	5.65	100.3	1.11	2.33	1.97
15% WT	17	5.28	5.92	94	30	15.9	313	17.1	757	5.9	12.6	82.04	4.38	97.7	1.01	2.17	3.07
15% WT	18	3.4	7.23	126	39.5	17.4	319	17.1	767	5.7	27.66	65.99	6.18	104.4	1.01	2.31	1.31
15% WT	36	4	5.08	85	26	16.7	327	16.2	551	6.5	13.71	80.28	5.28	108.5	1.04	2.31	2.44
15% WT	49	2.72	6.48	117	37.6	18.1	311	21.1	808	5.9	22.59	67.96	6.12	103.8	1.08	2.01	2.38
15% WT	79	4.34	6.73	118	36.8	17.5	321	16.3	730	5.7	23.66	71.25	4.87	109	1.3	2.44	3.85
15% WT	125	2.82	7.4	127	39.2	17.2	324	16.8	819	5.4	29.82	64.69	4.9	101.7	0.93	2.24	1.11
15% WT	129	4.72	6.84	115	37.3	16.8	308	15.7	578	6.9	29.4	63.56	4.05	117.6	1.13	3	3.07
15% WT	156	3.52	7.75	132	41.7	17	317	17.5	726	6.2	18.69	72.35	8.08	119	1.3	2.88	2.38
15% WT	159	1.46	7.74	125	36.7	16.1	341	17.1	719	6.2	29.93	62.33	6.72	104	1.08	2.19	1.63
3.75% GM	5	3.44	10.73	189	52.1	17.6	363	17.1	737	6.1	29.92	64.76	4.98	103.8	1.13	2.15	3.13
3.75% GM	16	4.32	7.63	126	38	16.5	332	17	781	5.8	23.49	73.19	2.66	101	1	2.12	3.09
3.75% GM	25	2.32	9.13	152	44.5	16.6	342	17.1	830	5.7	32	63.75	2.89	103.6	0.95	2.18	2.21
3.75% GM	37	5.18	5.98	99	33.1	16.6	299	16.1	877	6	14.49	82.12	3.03	103.5	0.94	2.11	1.66
3.75% GM	38	5.96	7.26	121	38	16.7	318	16.3	737	5.8	22.58	72.65	4.55	107.5	1.18	2.7	2.36
3.75% GM	47	6.26	6.57	113	35.4	17.2	319	16.5	718	6.5	20.52	70.67	3.62	101.7	0.99	2.3	1.61
3.75% GM	48	3.72	5.19	79	24.9	15.2	317	16.4	524	6.1	17.94	77.09	4.93	103.6	0.97	2.18	1.46
3.75% GM	57	7.02	7.82	133	42.9	17	310	15.9	739	6.4	23.9	64.36	5.33	102.8	1.05	2.17	1.73
3.75% GM	136	5.54	6.47	110	36	17	306	15.7	451	6.5	16.2	77.01	5.28	100.7	1.05	2.1	2.09
3.75% GM	137	5.84	6.51	114	34.6	17.5	329	16	706	5.9	25.03	67.76	4.61	101.7	1.1	2.07	2.93
7.5% GM	4	4.62	7.23	126	39.3	17.4	321	16.5	907	6	22.59	70.09	6.87	117.6	1.13	2.09	3.07
7.5% GM	12	7.58	6.56	117	36.1	17.8	324	16.2	694	6.6	17.08	75.88	5.67	104	1.185	2.22	3.13
7.5% GM	28	5.14	11.47	210	59.8	18.3	351	17.7	603	6.5	28.97	65.27	5.49	108.4	1.15	2.22	1.62
7.5% GM	34	4.78	7.81	127	39.2	16.3	324	16.9	835	6.1	20.28	74.61	4.59	100.6	0.83	2.76	1.89
7.5% GM	46	4.56	9.88	188	53.6	19	351	17.1	610	6.4	21.66	73.4	4.6	102.3	0.87	2.21	1.32
7.5% GM	78	8.62	7.21	127	37.1	17.6	342	16.6	720	6.6	20.56	68.82	4.4	107.7	1.145	2.34	3.07
7.5% GM	138	2.62	4.34	68	20.2	15.7	337	16.1	559	5.8	12.9	84.68	2.37	110.9	1.153	2.52	3.56
7.5% GM	145	5.64	7.22	120	36.5	16.6	329	18	702	6.3	36.63	57.79	5.39	105.9	0.99	2	1.94
7.5% GM	145	7.8	6.92	121	36.8	17.5	329	16.8	765	6.4	14.22	81.76	2.85	110.6	1.179	2.41	2.96
7.5% GM	157	3.76	6.31	99	32.2	15.7	307	16.3	677	6.2	19.54	73.14	6.7	103.4	0.86	2.25	1.62
15% GM	3	6.2	8.45	146	48.9	17.3	299	19.2	735	6.5	38.54	53.63	6.1	100.5	1.29	2.06	3.42
15% GM	10	7.54	8.84	154	49.3	17.4	312	26.8	945	7.1	27.09	68.22	3.42	105.4	1.019	2.2	2.93
15% GM	58	6.22	9.29	178	54.4	19.2	327	18.1	903	6.5	38.76	54.96	5.13	103.8	1.13	3.11	1.34
15% GM	67	4.16	5.75	92	29.7	16	310	27.1	359	8.1	22.44	72.01	3.2	103.6	0.95	2.18	2.21
15% GM	68	6.3	9.11	159	45.9	17.5	346	17.2	770	6.2	20.97	73.94	4.64	105.7	1	2.13	1.45
15% GM	89	12.5	10.3	187	59.1	18.2	316	26.6	1062	7.1	19.07	75.33	5.23	112.9	1.111	2.34	1.38
15% GM	127	4.34	7.7	126	37.7	16.4	334	16.5	846	5.7	18.72	77.11	4.03	108.6	1.084	2.24	3.11
15% GM	146	3.38	6.93	122	38.1	17.6	320	17.2	580	6.4	27.72	62.98	7.48	116	1.387	0.06	0.13
15% GM	167	4.42	10.13	174	48.7	17.2	357	17.3	678	6.6	29.58	64.33	4.16	110	1.087	2.53	3.58
15% GM	168	14.92	9.09	170	55.4	18.7	307	14.6	882	7.3	19.64	75.75	4.34	108.4	1.091	2.38	2.49

## Sheet: Male
Male														CL	Mg	Ca	P
Group	Test No	wbc	rbc	hb	hct	mch	mchc	rdw	plt	mpv	ne%	ly%	mo%	mmol/L	mmol/L	mmol/L	mg/dl
CD	35	12.29	8	121	40.9	15.7	318	16.1	597	5.4	22.55	57.1	2.93	104	1.3	2	1.6
CD	38	8.8	8.18	128	39.7	15.6	322	17.1	623	5.3	28.03	66.89	4.62	102.6	1.12	2.17	2.02
CD	45	12.4	8.66	136	43.6	15.6	310	16.8	956	4.6	29.84	67.26	2.17	104.5	0.99	2.45	2.63
CD	49	10	8.2	130	42.4	15.7	304	17.1	688	5	18.04	78.53	3.04	103	1.04	1.95	1.84
CD	67	5.16	8.7	150	47.3	17.2	317	15.6	840	4.6	38	55.32	6.54	103.1	0.95	2.21	2.99
CD	68	6.96	9.12	157	47	17.2	334	17.2	556	5.2	35.19	58.64	5.97	103.5	1.05	2.01	2.4
CD	138	12.3	8.91	149	46.6	16.7	320	16.3	832	5.6	28.1	64.63	7.04	104.4	1.12	2.13	2.65
CD	149	11.88	8.6	155	47.1	17	331	17.4	910	4.8	36.53	73.24	6.81	100	1.06	1.96	2.8
CD	159	6.72	9	140	47.8	17.2	320	17.3	891	4.9	36.38	73.29	6.65	102.4	0.9	2.26	4.2
CD	167	6.1	8.9	147	41.9	15.4	302	16.1	598	5.4	22.68	57.15	2.97	101.5	1.49	2.15	5.89
3.75% WT	1	7.36	8.13	122	40.8	15	300	16.3	576	5.5	23.03	69.52	7.4	104.4	1.08	2.23	2.96
3.75% WT	4	10.5	7.97	138	42.2	17.3	327	14.9	707	6.8	30.82	64.17	4.32	105.7	1.01	2.2	2.24
3.75% WT	9	4.58	6.78	101	35	14.9	291	16.5	574	5.8	28.14	63.23	8.45	105	1.04	2.21	2.67
3.75% WT	10	4.39	8.77	117	35.6	15.3	297	15.7	558	5.4	25.77	56.81	5.02	104.5	1.01	1.96	1.9
3.75% WT	18	5.99	8.01	147	44.6	17.3	325	17.5	768	6.5	35.03	67.41	8.83	104.7	1.19	2.03	4.56
3.75% WT	48	5.74	8.08	126	40	15.6	317	17.2	562	5.8	30.11	63.87	5.8	103.1	0.9	2.05	2.16
3.75% WT	58	5.39	8.46	137	43.3	16.2	317	16.9	736	5.4	34.04	56.47	9.46	111.3	1.24	2.48	2.78
3.75% WT	78	9.3	8.85	144	45.7	16.3	313	17.3	814	6.6	36.25	55.45	6.06	102.8	1.03	2.24	3.34
3.75% WT	135	10.85	8.48	109	40.4	14.9	322	15.9	554	5.4	25.75	56.86	5.05	105.9	1.17	2.24	2.68
3.75% WT	137	7.24	7	139	44.1	16	293	17.3	766	6.6	35.05	67.45	8.78	111.6	1.17	2.37	2.36
7.5% WT	5	4.78	6.41	103	30.8	16.1	334	16.9	68	7.1	40.86	51.13	7.74	104.7	1.08	2.05	2.68
7.5% WT	16	4.54	7.9	126	38.2	15.9	330	17.2	624	5	36.54	53.26	9.94	105.2	1.01	1.88	2.26
7.5% WT	17	4.88	8.06	125	39.1	15.5	320	16.7	612	4.9	36.57	54.82	7.68	107.5	0.96	2.1	2.3
7.5% WT	46	6.66	7.49	125	40.4	16.7	309	16.6	117	7.4	23.58	67.55	7.94	109	0.96	2.34	2.8
7.5% WT	123	5.9	8.11	128	42.2	15.8	303	16.8	802	6.7	43.23	46.52	9.89	108.9	1.03	2.31	2.88
7.5% WT	128	6.12	7.49	123	40.4	16.4	304	16.9	744	5.6	23.58	66.7	9.22	104.5	1.03	2.28	2.83
7.5% WT	129	9.02	8.03	135	42	16.8	321	16.3	733	5.4	25.8	65.45	8.56	107.7	1.05	2.19	3.2
7.5% WT	156	6.82	6.8	107	33.5	15.7	319	16.5	742	6	18.84	72.38	8.43	105.2	0.93	2.03	2.59
7.5% WT	157	3.4	7	108	36.5	15.4	296	16.4	270	5.7	22.75	65.54	9.66	101.5	1.04	1.93	3.5
7.5% WT	168	1.52	5.23	85	26.7	16.3	318	16.6	131	5.2	27.6	69.15	1.9	108.5	1.16	2.64	3.6
15% WT	3	9.42	7.77	117	36	15.1	325	21.2	646	5.6	28.84	59.98	7.15	111	1.06	2.46	2.96
15% WT	14	5.46	8.56	139	44.3	16.2	314	16.8	688	5.3	30.66	63.9	5.32	106.1	1.11	2.18	3.16
15% WT	15	3.98	8.65	132	43	15.3	307	17.5	510	4.6	36.13	52.06	11.38	106.6	1.08	2.16	3.59
15% WT	25	4.86	8.25	129	45	15.6	287	15	736	5.6	26.24	66.56	6.82	108.9	1.01	2.2	2.71
15% WT	26	10	7.42	118	36.4	15.9	324	16.6	433	6.1	17.62	73.81	5.77	104.1	0.96	2.37	2.46
15% WT	69	12.5	7.81	124	39.8	15.9	312	17.3	649	6	52.52	40.53	6.35	103	0.89	2.14	2.45
15% WT	79	8.3	8.21	116	36.9	14.1	314	17.6	593	5.6	22.66	67.1	9.08	106.2	1.08	2.17	3.3
15% WT	134	5.92	8.83	139	45.8	15.7	303	17.1	698	5.4	27.82	62.2	9.72	102.3	1.04	2.29	2.87
15% WT	146	5.74	5.79	87	30.5	15	285	16.4	551	5.5	20.61	70.59	7.16	110	1.15	2.45	3.6
15% WT	148	4.52	6.98	105	32.6	15	322	16.7	491	6.1	28.36	60.43	9.71	104.7	0.94	2.05	2.27
3.75% GM	24	4.38	5.43	84	27.2	15.5	309	16.9	553	5.8	18.81	73.68	7.17	105.3	1.14	1.99	2.72
3.75% GM	27	5.8	8.74	135	44	15.5	307	18.3	736	5.7	30.11	62.79	6.93	105.1	0.85	1.97	2.07
3.75% GM	28	5.86	8.35	131	43.4	15.5	302	17.1	660	5	36.15	55.06	8.52	105	1.29	2.37	4.68
3.75% GM	37	4.96	5.15	70	22.3	13.6	313	16.1	362	5.2	23.13	69.71	4.24	103.9	1.1	1.99	2.72
3.75% GM	6	4.31	6.08	92	28.8	14.6	305	19.3	498	5.1	20.87	59.04	5.29	102.9	0.99	2.08	2.73
3.75% GM	7	9.15	9.18	143	45.1	16.1	330	16.4	748	6	32.61	71.9	8.45	102.7	0.97	2.18	2.47
3.75% GM	47	5.48	7.36	118	34.9	16.2	341	20.8	696	6.3	27.27	64.96	7.39	99	1.06	1.95	2.77
3.75% GM	127	8.16	8.67	132	40.1	15.1	329	16.8	612	5.4	31.29	58.52	7.5	104.6	1.15	2.09	2.38
3.75% GM	139	7.22	8.85	135	42.7	15.4	316	17.8	716	5.2	27.04	67.74	4.74	103.8	0.91	2.03	2.7
3.75% GM	145	11.98	8.46	130	40.9	15.4	318	18.8	650	5.8	20.09	71.33	8.44	99.6	0.85	2.05	2.04
7.5% GM	2	8.42	6.26	90	27.9	14.4	323	16.6	564	5.5	15.56	76.25	7.35	102.9	1	2.04	2.25
7.5% GM	7	5.5	7.15	105	33.6	14.7	312	18.2	628	5.5	36.42	52.86	8.65	102.1	0.95	1.95	2.49
7.5% GM	8	5.24	8.59	131	39.9	15.3	328	21.4	671	5.4	22.65	70.42	6.93	106.9	1.03	2.15	1.95
7.5% GM	19	7.46	7.92	123	39.9	15.5	308	16.5	779	5.5	38.66	51.63	9.52	106	1.21	2.12	4.16
7.5% GM	29	7.52	8.64	128	41.4	14.8	309	18.6	627	5	22.68	71.6	5.61	105.4	1.15	2.45	2.69
7.5% GM	34	6.64	8.25	131	41.2	15.9	318	17	639	4.9	22.97	71.06	5.39	107.1	1.16	2.45	3.28
7.5% GM	56	5.8	4.91	71	23.1	14.5	307	17.1	431	5.4	19.61	74.6	5.62	106.2	1.01	2.18	3.08
7.5% GM	59	9.82	8.82	134	42.3	15.2	317	17.8	725	5.9	30.87	63.54	5.19	101.9	1.11	2.32	2.88
7.5% GM	125	10.86	6.62	105	33.1	15.9	317	17	605	5.4	17.99	71.79	7.32	104.8	1.03	2.31	2.95
7.5% GM	126	7.34	6.85	98	32.7	14.3	300	17.1	547	4.9	12.59	79.09	7.96	105.2	1.1	2.17	2.97
15% GM	12	5.84	7.35	110	32.6	15	337	16.7	601	5.5	25.9	68.95	4.58	105.1	0.99	1.82	2.14
15% GM	13	6.71	8.76	136	44.7	15.5	304	21.5	435	6.8	40.43	49.11	11.01	111	1.25	2.3	3.3
15% GM	23	4.28	8.74	136	39.9	15.7	343	21.5	721	6.3	46.85	46.38	6.99	103.3	1.03	2	3.89
15% GM	36	4.44	8.91	136	41.5	15.3	329	17.6	645	5.7	41.96	48.36	10.23	102.9	1.11	1.78	3.76
15% GM	39	4.04	7.01	106	33.1	14.9	304	17.3	426	4.5	26.38	64.94	8.41	110.7	1.02	2.18	3
15% GM	89	5.62	8.71	128	41.9	15.3	327	17.9	662	5.6	38.6	49.07	8.81	106.2	1.12	2.03	2.48
15% GM	57	4.7	8.53	126	41	14.8	310	16.6	514	5.1	37.9	53.38	7.74	106.9	1.01	1.74	1.72
15% GM	124	8.54	9.06	145	44.7	15.8	320	17.3	592	5.2	39.53	50.32	9.99	108.8	1.16	2.14	2.37
15% GM	136	5.34	8.84	141	43.5	16.2	323	17.8	771	5.3	35.71	51.48	12.41	106.5	0.95	2.03	2.35
15% GM	158	5.71	9	149	46.5	16.2	314	17.8	805	5.7	52.65	38.65	7.28	105.3	0.95	1.65	2.63
