# Supplementary material for: A 90-Day Toxicology Study of Meat from Genetically Modified Sheep Overexpressing TLR4 in Sprague-Dawley Rats
Source: PLoS One. 2015 Apr 13;10(4):e0121636. doi: 10.1371/journal.pone.0121636 (PMC4395235; doi:10.1371/journal.pone.0121636)
Supplement: S3 Dataset — (XLS) [file pone.0121636.s003.xls]

## Sheet: Female
Female
Group	Test No	ALTZ	ASTZ	ALP	CHOZ	TG		BUN	CREA
		U/L	U/L	U/L	mg/dl	mmol/L		mmol/L	umol/L
CD	1	37	212	45	1.96	0.56		8.07	10.1
CD	6	27	138	55	1.53	0.31		7.46	8.4
CD	7	31	158	59	2.01	0.63		9.93	13.4
CD	8	42	186	72	1.6	0.3		8.94	10.6
CD	9	20	127	56	1.54	0.15		7.98	10.2
CD	15	39	162	78	0.96	0.31		6.29	8.4
CD	19	29	100	36	3.48	0.56		7.88	10.4
CD	26	41	174	52	1.62	0.31		7.01	10.6
CD	35	28	148	35	1.95	0.27		8.89	11.1
CD	135	28	124	88	0.97	0.25		7.41	9.9
3.75% WT	13	35	248	69	1.96	0.61		7.79	6
3.75% WT	24	51	146	44	2.3	0.42		5.35	9.6
3.75% WT	27	41	162	56	1.08	0.22		8.39	11.9
3.75% WT	39	41	175	81	1.63	0.36		8.33	9.9
3.75% WT	57	44	116	63	1.55	0.34		6.77	10.1
3.75% WT	123	19	177	34	1.86	0.58		7.69	10.1
3.75% WT	128	27	134	62	0.88	0.26		8.32	9.6
3.75% WT	139	49	181	47	2.29	0.61		5.97	10.2
3.75% WT	147	40	150	45	1.71	0.3		7.25	11.6
3.75% WT	158	54	221	35	1.63	0.27		7.4	9.9
7.5% WT	14	38	298	42	1.52	0.46		10.39	9.6
7.5% WT	23	35	151	50	2.22	0.5		6.72	10.4
7.5% WT	29	51	205	41	2.31	0.38		9.21	10.6
7.5% WT	59	40	101	62	1.76	0.25		7.6	11.3
7.5% WT	69	40	211	59	2.17	0.33		10.66	10.7
7.5% WT	124	30	127	67	1.94	0.32		9.45	10.4
7.5% WT	126	47	355	110	1.63	0.43		8.88	9.2
7.5% WT	134	88	153	45	1.09	0.44		7.11	9.1
7.5% WT	148	9	134	95	2.07	0.4		6.31	8.1
7.5% WT	149	37	333	176	2.16	0.96		12.17	10.2
15% WT	12	69	265	53	2.02	0.33		10.88	9.6
15% WT	17	41	146	5	1.88	0.4		8.03	9.6
15% WT	18	19	104	54	1.25	0.34		6.57	11.6
15% WT	36	33	150	60	1.18	0.25		6.59	9.9
15% WT	49	40	181	59	1.33	0.47		7.61	9.4
15% WT	79	47	191	179	1.02	0.53		10.34	11.3
15% WT	125	35	103	38	1.61	0.34		8.12	11.1
15% WT	129	40	159	106	2.13	0.4		6.84	11.4
15% WT	156	44	231	65	2.17	0.53		8.43	11.3
15% WT	159	37	232	59	1.72	0.32		10.63	10.1
3.75% GM	5	29	157	93	1.6	0.38		14.13	12.8
3.75% GM	16	52	207	128	1.35	0.54		8.23	8.4
3.75% GM	25	51	99	59	1.61	0.34		7.76	7.6
3.75% GM	37	34	212	81	1.03	0.31		10.99	10.1
3.75% GM	38	45	124	47	2.02	0.33		9.62	12.6
3.75% GM	47	41	150	52	1.69	0.23		9.54	9.4
3.75% GM	48	41	139	57	1.42	0.28		10.07	10.7
3.75% GM	57	67	250	51	1.41	0.38		7.82	9.7
3.75% GM	136	23	106	92	1.88	0.37		7.69	9.2
3.75% GM	137	44	255	157	1.66	0.62		7.41	8.1
7.5% GM	4	44	157	108	2.13	0.4		6.84	11.4
7.5% GM	12	42	264	175	0.99	0.45		8.4	10.78
7.5% GM	28	43	157	182	1.1	0.28		6.66	10.12
7.5% GM	34	42	163	118	1.14	0.44		11.12	12.2
7.5% GM	45	24	135	44	1.84	0.33		7.82	10.2
7.5% GM	46	26	223	119	1.46	0.81		8.7	8.84
7.5% GM	78	54	181	69	1.62	0.37		11.6	15.24
7.5% GM	138	41	176	54	1.35	0.29		9.71	11.9
7.5% GM	145	24	113	76	1.46	0.35		12.3	10.83
7.5% GM	157	24	97	44	2.03	0.35		7.55	9.2
15% GM	3	35	188	116	1.45	0.25		12.8	10.7
15% GM	10	42	140	159	1.57	0.44		10.2	9.06
15% GM	58	26	159	93	1.6	0.38		9.74	11.7
15% GM	67	53	105	59	1.61	0.34		7.76	7.6
15% GM	68	54	205	128	1.35	0.54		9.66	8.4
15% GM	89	27	215	113	1.6	0.38		9.76	10.92
15% GM	127	39	119	74	1.53	0.37		9.4	8.73
15% GM	146	66	164	109	2.01	0.41		10.2	0.04
15% GM	167	48	234	149	1.54	0.63		10.6	10.06
15% GM	168	19	113	98	2	0.41		11.1	7.95

## Sheet: Male
Male
Group	Test No	ALTZ	ASTZ	CHOZ	TG	ALP		BUN	CREA
		U/L	U/L	mg/dl	mmol/L	U/L		mmol/L	umol/L
CD	35	51	256	1.32	0.38	85		7.5	9.2
CD	38	52	192	1.75	0.5	88		7.25	9.6
CD	45	46	108	1.91	0.39	105		7.61	9.7
CD	49	53	179	1.31	0.38	124		8.64	10.6
CD	67	79	199	2.22	0.94	85		7.56	10.2
CD	68	67	259	1.1	0.5	126		7.95	9.6
CD	138	36	259	1.34	0.51	87		9.98	9.9
CD	149	46	179	1.33	0.3	86		8.95	10.9
CD	159	66	127	1.98	0.54	116		9.7	11.5
CD	167	54	198	1.73	0.18	103		10.82	12.8
3.75% WT	1	67	241	1.72	0.38	115		10.36	10.6
3.75% WT	4	56	205	1.68	0.35	84		7.65	11.1
3.75% WT	9	52	155	1.69	0.41	143		7.23	9.1
3.75% WT	10	49	188	1.94	0.39	128		7.8	10.2
3.75% WT	18	88	295	1.53	0.21	156		7.3	10.9
3.75% WT	48	56	294	1.11	0.31	129		7.28	8.4
3.75% WT	58	65	256	2.28	0.52	141		8.89	10.6
3.75% WT	78	54	194	2.16	0.41	114		8.21	10.6
3.75% WT	135	63	243	1.77	0.37	126		8.33	10.3
3.75% WT	137	80	349	1.82	0.39	123		10.17	11.6
7.5% WT	5	45	159	1.58	0.38	96		8.37	10.7
7.5% WT	16	33	266	1.18	0.41	144		7.04	8.9
7.5% WT	17	52	177	1.37	0.74	82		7.05	8.2
7.5% WT	46	27	156	1.54	0.54	95		8.12	12.1
7.5% WT	123	67	165	1.24	0.24	102		8.05	11.3
7.5% WT	128	62	211	1.52	0.53	108		9.02	10.1
7.5% WT	129	44	186	1.94	0.39	95		8.37	10.1
7.5% WT	156	44	181	2.31	0.28	69		8.75	11.8
7.5% WT	157	67	464	1.33	0.38	136		9.21	11.3
7.5% WT	168	5	302	1.67	0.59	85		9.24	11.8
15% WT	3	51	136	2.22	0.7	101		6.05	9.7
15% WT	14	49	189	1.39	0.34	136		9.28	9.7
15% WT	15	56	213	1.74	0.35	83		8.78	11.6
15% WT	25	49	138	1.46	0.43	90		8.22	10.7
15% WT	26	42	157	1.85	0.6	138		5.96	8.9
15% WT	69	65	176	1.24	0.35	149		6.46	9.4
15% WT	79	72	243	1.39	0.39	176		9.41	11.6
15% WT	134	33	149	2.23	0.97	85		5.51	9.4
15% WT	146	67	201	1.88	0.51	97		8.39	10.4
15% WT	148	74	272	1.31	0.4	136		8.68	11.4
3.75% GM	6	63	232	1.84	0.42	169		7.71	9.6
3.75% GM	7	60	186	1.61	0.31	102		5.56	8.1
3.75% GM	24	55	236	2.23	0.43	85		9.65	10.9
3.75% GM	27	47	219	1.47	0.3	114		7.81	10.1
3.75% GM	28	76	244	1.13	0.5	94		9.45	11.3
3.75% GM	37	88	133	1.81	0.34	120		7.52	9.4
3.75% GM	47	47	157	1.76	0.24	153		7.82	10.7
3.75% GM	127	51	218	0.91	0.24	92		6.94	10.4
3.75% GM	139	51	133	1.54	0.51	87		7.6	9.9
3.75% GM	145	51	165	1.43	0.46	107		8.2	8.4
7.5% GM	2	48	220	0.89	0.44	104		8.2	9.9
7.5% GM	8	44	232	1.57	0.39	126		7.69	9.6
7.5% GM	19	58	196	1.58	0.45	138		7.41	9.4
7.5% GM	29	66	234	1.81	0.58	102		9.85	10.7
7.5% GM	34	34	133	2.01	0.43	84		10.98	8.9
7.5% GM	56	29	175	1.76	0.32	83		7.83	10.1
7.5% GM	59	56	187	2.26	0.31	125		7.95	5
7.5% GM	125	34	123	1.62	0.25	112		10.31	12.1
7.5% GM	126	45	178	1.61	0.48	70		8.56	11.4
7.5% GM	147	47	242	1.45	0.6	123		8.36	8.7
15% GM	12	33	202	1.27	0.36	136		8.2	10.6
15% GM	13	56	251	2.48	0.38	122		9.65	12.4
15% GM	23	54	196	1.81	0.4	133		8.59	11.4
15% GM	36	115	696	1.71	0.5	156		9.66	12.9
15% GM	39	59	151	1.03	0.49	145		6.77	11.6
15% GM	57	84	270	2.11	0.31	124		9.5	10.6
15% GM	89	69	283	1.78	0.35	83		9.57	12.3
15% GM	124	52	282	1.7	0.31	126		7.75	10.9
15% GM	136	110	193	1.62	0.25	139		7.9	9.6
15% GM	158	33	244	1.56	0.5	115		7.41	10.9

## Sheet: Liver
Male：		(g)	(g)
group	Number	Body weight	Liver
CD	35	474	12.598
CD	38	489	11.989
CD	45	553	15.85
CD	49	498	11.855
CD	67	530	12.982
CD	68	490	9.99
CD	138	513	10.418
CD	149	470	11.064
CD	159	530	11.242
CD	167	474	12.205
3.75% WT	1	384	8.893
3.75% WT	4	407	9.833
3.75% WT	9	453	9.609
3.75% WT	10	599	14.464
3.75% WT	18	616	9.728
3.75% WT	48	486	15.148
3.75% WT	58	432	10.606
3.75% WT	78	410	9.248
3.75% WT	135	479	14.368
3.75% WT	137	420	8.727
7.5% WT	5	393	8.913
7.5% WT	16	341	7.402
7.5% WT	17	478	10.71
7.5% WT	46	487	10.641
7.5% WT	123	456	10.087
7.5% WT	128	513	12.506
7.5% WT	129	453	10.884
7.5% WT	156	465	10.672
7.5% WT	157	563	13.62
7.5% WT	168	558	13.1
15% WT	3	492	11.784
15% WT	14	544	11.957
15% WT	15	490	10.908
15% WT	25	550	12.459
15% WT	26	393	8.723
15% WT	69	482	11.116
15% WT	79	502	10.796
15% WT	134	480	9.862
15% WT	146	522	11.518
15% WT	148	453	9.112
3.75% GM	6	550	12.185
3.75% GM	7	488	11.163
3.75% GM	24	454	10.82
3.75% GM	27	560	13.263
3.75% GM	28	533	12.809
3.75% GM	37	455	9.854
3.75% GM	47	483	10.483
3.75% GM	127	513	11.445
3.75% GM	139	368	8.627
3.75% GM	145	533	11.204
7.5% GM	2	546	13.062
7.5% GM	8	552	12.923
7.5% GM	19	510	10.612
7.5% GM	29	510	12.78
7.5% GM	34	506	8.155
7.5% GM	56	400	10.092
7.5% GM	59	470	14.622
7.5% GM	125	588	13.056
7.5% GM	126	567	15.189
7.5% GM	147	607	12.989
15% GM	12	414	9.434
15% GM	13	527	11.362
15% GM	23	465	9.756
15% GM	36	472	11.017
15% GM	39	390	8.442
15% GM	57	472	11.096
15% GM	89	543	12.167
15% GM	124	488	10.63
15% GM	136	430	10.005
15% GM	158	476	10.208
Female：	Number	Body weight	Liver
CD	1	271	6.224
CD	6	336	7.27
CD	7	253	7.225
CD	8	282	9.724
CD	9	294	7.665
CD	15	286	7.6
CD	19	231	5.805
CD	26	278	6.512
CD	35	298	6.23
CD	135	268	7.224
3.75% WT	13	240	6.023
3.75% WT	24	255	6.103
3.75% WT	27	253	6.136
3.75% WT	39	250	6.584
3.75% WT	57	280	7.812
3.75% WT	123	338	9.23
3.75% WT	128	268	7.183
3.75% WT	139	287	6.963
3.75% WT	147	238	6.353
3.75% WT	158	267	6.429
7.5% WT	14	298	7.0426
7.5% WT	23	266	6.75
7.5% WT	29	278	7.61
7.5% WT	59	285	6.606
7.5% WT	69	302	7.63
7.5% WT	124	314	8.197
7.5% WT	126	264	6.007
7.5% WT	134	312	7.297
7.5% WT	148	239	6.26
7.5% WT	149	255	6.827
15% WT	2	306	7.635
15% WT	17	310	8.506
15% WT	18	291	6.75
15% WT	36	194	5.437
15% WT	49	266	6.446
15% WT	79	260	6.821
15% WT	125	242	6.476
15% WT	129	274	6.382
15% WT	156	275	8.123
15% WT	159	248	5.94
3.75% GM	5	235	5.436
3.75% GM	16	237	6.6258
3.75% GM	25	293	6.91
3.75% GM	37	265	6.588
3.75% GM	39	285	3.793
3.75% GM	47	260	6.241
3.75% GM	48	285	7.245
3.75% GM	57	257	6.11
3.75% GM	136	305	9.2428
3.75% GM	137	255	5.355
7.5% GM	4	226	5.201
7.5% GM	12	277	7.352
7.5% GM	28	271	6.783
7.5% GM	34	244	6.928
7.5% GM	45	268	6.427
7.5% GM	46	297	8.105
7.5% GM	78	265	6.893
7.5% GM	136	280	7.453
7.5% GM	145	286	6.179
7.5% GM	157	252	6.45
15% GM	3	209	8.154
15% GM	10	240	6.083
15% GM	58	289	7.115
15% GM	67	306	8.455
15% GM	68	260	6.32
15% GM	89	231	5.941
15% GM	127	276	7.181
15% GM	146	264	6.67
15% GM	167	209	7.402
15% GM	168	255	9.882

## Sheet: Kidney
Male：		(g)	(g)
group	Number	Body weight	Kidney
CD	35	474	3.058
CD	38	489	3.532
CD	45	553	3.56
CD	49	498	3.687
CD	67	530	3.761
CD	68	490	3.188
CD	138	513	3.268
CD	149	470	3.142
CD	159	530	3.705
CD	167	474	3.073
3.75% WT	1	384	3.171
3.75% WT	4	407	2.553
3.75% WT	9	453	3.383
3.75% WT	10	599	4.478
3.75% WT	18	616	2.82
3.75% WT	48	486	4.042
3.75% WT	58	432	3.508
3.75% WT	78	410	2.921
3.75% WT	135	479	4.096
3.75% WT	137	420	3.456
7.5% WT	5	393	2.601
7.5% WT	16	341	2.219
7.5% WT	17	478	3.389
7.5% WT	46	487	3.674
7.5% WT	123	456	3.414
7.5% WT	128	513	3.484
7.5% WT	129	453	3.512
7.5% WT	156	465	3.37
7.5% WT	157	563	3.888
7.5% WT	168	558	4.222
15% WT	3	492	3.281
15% WT	14	544	3.293
15% WT	15	490	2.866
15% WT	25	550	3.355
15% WT	26	393	2.74
15% WT	69	482	3.632
15% WT	79	502	3.689
15% WT	134	480	3.316
15% WT	146	522	3.597
15% WT	148	453	3.2
3.75% GM	6	550	3.927
3.75% GM	7	488	3.538
3.75% GM	24	454	3.078
3.75% GM	27	560	4.001
3.75% GM	28	533	4.559
3.75% GM	37	455	3.886
3.75% GM	47	483	2.816
3.75% GM	127	513	3.273
3.75% GM	139	368	2.962
3.75% GM	145	533	3.624
7.5% GM	2	546	3.411
7.5% GM	8	552	3.44
7.5% GM	19	510	3.03
7.5% GM	29	510	3.617
7.5% GM	34	506	3.012
7.5% GM	56	400	2.955
7.5% GM	59	470	3.752
7.5% GM	125	588	4.201
7.5% GM	126	567	4.841
7.5% GM	147	607	3.438
15% GM	12	414	2.939
15% GM	13	527	3.789
15% GM	23	465	3.509
15% GM	36	472	3.615
15% GM	39	390	2.674
15% GM	57	472	3.154
15% GM	89	543	3.63
15% GM	124	488	3.46
15% GM	136	430	3.291
15% GM	158	476	3.655
Female：	Number	Body weight	Kidney
CD	1	271	1.965
CD	6	336	2.001
CD	7	253	1.859
CD	8	282	2.289
CD	9	294	2.315
CD	15	286	2.288
CD	19	231	1.691
CD	26	278	2.015
CD	35	298	1.982
CD	135	268	2.004
3.75% WT	13	240	1.79
3.75% WT	24	255	1.912
3.75% WT	27	253	2.109
3.75% WT	39	250	2.044
3.75% WT	57	280	2.22
3.75% WT	123	338	2.069
3.75% WT	128	268	2.194
3.75% WT	139	287	1.937
3.75% WT	147	238	1.921
3.75% WT	158	267	2.057
7.5% WT	14	298	2.0123
7.5% WT	23	266	1.937
7.5% WT	29	278	1.882
7.5% WT	59	285	2.049
7.5% WT	69	302	2.296
7.5% WT	124	314	2.437
7.5% WT	126	264	1.74
7.5% WT	134	312	2.377
7.5% WT	148	239	1.916
7.5% WT	149	255	1.897
15% WT	2	306	2.176
15% WT	17	310	2.494
15% WT	18	291	2.068
15% WT	36	194	1.821
15% WT	49	266	1.926
15% WT	79	260	2.067
15% WT	125	242	2.146
15% WT	129	274	1.996
15% WT	156	275	2.18
15% WT	159	248	1.793
3.75% GM	5	235	1.768
3.75% GM	16	237	2.0022
3.75% GM	25	293	2.412
3.75% GM	37	265	1.776
3.75% GM	39	285	1.969
3.75% GM	47	260	1.908
3.75% GM	48	285	2.396
3.75% GM	57	257	2.044
3.75% GM	136	305	2.4908
3.75% GM	137	255	1.836
7.5% GM	4	226	1.77
7.5% GM	12	277	2.047
7.5% GM	28	271	2.243
7.5% GM	34	244	2.252
7.5% GM	45	268	2.006
7.5% GM	46	297	2.278
7.5% GM	78	265	1.797
7.5% GM	136	280	2.245
7.5% GM	145	286	2.238
7.5% GM	157	252	1.977
15% GM	3	209	2.045
15% GM	10	240	2.116
15% GM	58	289	1.806
15% GM	67	306	2.468
15% GM	68	260	2.062
15% GM	89	231	1.518
15% GM	127	276	1.866
15% GM	146	264	1.925
15% GM	167	209	2.216
15% GM	168	255	1.927
