# Supplementary material for: A 90-Day Toxicology Study of Meat from Genetically Modified Sheep Overexpressing TLR4 in Sprague-Dawley Rats
Source: PLoS One. 2015 Apr 13;10(4):e0121636. doi: 10.1371/journal.pone.0121636 (PMC4395235; doi:10.1371/journal.pone.0121636)
Supplement: S4 Dataset — (XLS) [file pone.0121636.s004.xls]

## Sheet: Sheet1
Male：		(g)	(g)	(g)	(g)	(g)	(g)	(g)	(g)	(g)	(g)
group	Number	Body weight	Brain	Liver	Spleen	Heart	Lung	Thymus	Kidney	Adrenal gland	Testes
CD	35	474	2.07	12.598	0.782	1.489	1.561	0.531	3.058	0.069	3.502
CD	38	489	2.07	11.989	0.891	1.718	1.45	0.631	3.532	0.06	3.311
CD	45	553	2.21	15.85	0.919	2.211	1.803	0.548	3.56	0.083	4.127
CD	49	498	2.103	11.855	0.701	1.885	1.94	0.497	3.687	0.101	3.49
CD	67	530	2.33	12.982	0.93	1.88	2.698	0.405	3.761	0.07	3.382
CD	68	490	2.067	9.99	0.567	1.46	2.659	0.455	3.188	0.055	3.461
CD	138	513	2.15	10.418	0.729	1.951	1.601	0.403	3.268	0.095	3.505
CD	149	470	2.078	11.064	0.734	1.538	3.526	0.302	3.142	0.066	2.792
CD	159	530	2.018	11.242	0.801	1.989	3.398	0.403	3.705	0.089	3.281
CD	167	474	2.019	12.205	0.789	1.497	3.588	0.5	3.073	0.067	3.436
3.75% WT	1	384	1.905	8.893	0.501	1.381	1.94	0.293	3.171	0.057	2.706
3.75% WT	4	407	1.915	9.833	0.669	1.538	2.112	0.492	2.553	0.073	2.814
3.75% WT	9	453	1.984	9.609	0.509	1.263	1.852	0.273	3.383	0.063	3.069
3.75% WT	10	599	2.082	14.464	0.848	1.989	1.991	0.669	4.478	0.045	3.979
3.75% WT	18	616	2.049	9.728	0.671	1.462	1.543	0.441	2.82	0.066	2.806
3.75% WT	48	486	2.067	15.148	0.758	1.991	1.939	0.658	4.042	0.07	3.198
3.75% WT	58	432	1.99	10.606	0.721	1.402	1.74	0.337	3.508	0.061	3.267
3.75% WT	78	410	1.961	9.248	0.604	1.662	1.854	0.452	2.921	0.06	3.278
3.75% WT	135	479	2.162	14.368	0.775	1.919	1.875	0.468	4.096	0.073	3.327
3.75% WT	137	420	2.084	8.727	0.639	1.503	1.731	0.637	3.456	0.061	3.686
7.5% WT	5	393	1.974	8.913	0.752	1.517	2.197	0.304	2.601	0.056	3.236
7.5% WT	16	341	1.751	7.402	0.576	1.404	1.46	0.33	2.219	0.053	2.594
7.5% WT	17	478	2.057	10.71	0.727	1.648	2.15	0.423	3.389	0.065	3.326
7.5% WT	46	487	2.036	10.641	0.7	1.621	2.248	0.478	3.674	0.075	2.909
7.5% WT	123	456	2.089	10.087	0.847	1.474	2.066	0.803	3.414	0.06	3.514
7.5% WT	128	513	2.247	12.506	0.847	1.608	1.703	0.806	3.484	0.086	3.357
7.5% WT	129	453	2.244	10.884	0.552	1.549	2.294	0.492	3.512	0.057	2.594
7.5% WT	156	465	2.158	10.672	0.567	1.542	2.148	0.349	3.37	0.074	3.465
7.5% WT	157	563	2.249	13.62	1.017	1.767	2.387	0.698	3.888	0.092	3.513
7.5% WT	168	558	2.21	13.1	0.825	1.795	2.507	0.981	4.222	0.064	3.447
15% WT	3	492	2.055	11.784	0.745	1.959	2.02	0.531	3.281	0.068	3.126
15% WT	14	544	2.138	11.957	0.781	2.093	3.042	0.4	3.293	0.078	3.656
15% WT	15	490	2.078	10.908	0.591	1.65	2.19	0.297	2.866	0.057	3.18
15% WT	25	550	2.163	12.459	0.816	1.825	1.939	0.42	3.355	0.09	3.829
15% WT	26	393	1.99	8.723	0.559	1.403	2.225	0.466	2.74	0.062	2.976
15% WT	69	482	2.118	11.116	1.175	1.697	1.987	0.455	3.632	0.08	3.098
15% WT	79	502	1.751	10.796	0.732	1.797	1.856	0.412	3.689	0.065	3.321
15% WT	134	480	1.962	9.862	0.814	1.717	2.174	0.301	3.316	0.063	3.367
15% WT	146	522	2.279	11.518	0.767	1.893	2.562	0.365	3.597	0.056	3.494
15% WT	148	453	1.985	9.112	0.68	1.744	1.809	0.261	3.2	0.067	3.636
3.75% GM	6	550	2.102	12.185	0.895	1.551	3.401	0.426	3.927	0.102	3.794
3.75% GM	7	488	2.041	11.163	0.653	1.517	1.632	0.11	3.538	0.072	3.147
3.75% GM	24	454	2.021	10.82	0.849	1.639	1.979	0.285	3.078	0.061	3.2
3.75% GM	27	560	1.788	13.263	0.83	1.747	1.871	0.431	4.001	0.06	3.638
3.75% GM	28	533	1.959	12.809	0.817	1.744	2.805	0.287	4.559	0.057	3.955
3.75% GM	37	455	1.901	9.854	0.615	1.568	1.948	0.384	3.886	0.078	3.755
3.75% GM	47	483	1.602	10.483	0.626	1.573	2.087	0.249	2.816	0.066	3.216
3.75% GM	127	513	2.199	11.445	0.753	1.693	1.498	1.011	3.273	0.066	2.924
3.75% GM	139	368	2.083	8.627	0.511	1.35	1.916	0.38	2.962	0.071	2.999
3.75% GM	145	533	2.085	11.204	0.751	1.439	2.472	0.614	3.624	0.068	3.427
7.5% GM	2	546	1.982	13.062	0.562	1.534	2.232	0.49	3.411	0.07	2.742
7.5% GM	8	552	2.292	12.923	0.585	1.948	2.125	0.383	3.44	0.08	3.286
7.5% GM	19	510	1.901	10.612	0.606	1.599	2.121	0.33	3.03	0.6	3.425
7.5% GM	29	510	2.198	12.78	0.917	1.768	1.85	0.515	3.617	0.066	2.647
7.5% GM	34	506	2.021	8.155	0.834	1.28	1.874	0.293	3.012	0.052	3.675
7.5% GM	56	400	2.135	10.092	0.765	1.523	1.722	0.728	2.955	0.074	2.702
7.5% GM	59	470	2.108	14.622	0.878	1.702	2.252	0.387	3.752	0.072	3.188
7.5% GM	125	588	2.297	13.056	0.778	1.786	2.214	0.834	4.201	0.061	3.772
7.5% GM	126	567	2.298	15.189	0.792	2.18	2.66	0.574	4.841	0.06	3.171
7.5% GM	147	607	2.589	12.989	0.719	1.481	2.733	0.463	3.438	0.048	3.245
15% GM	12	414	1.98	9.434	0.689	1.493	2.385	0.45	2.939	0.066	2.991
15% GM	13	527	2.166	11.362	0.641	1.821	2.092	0.406	3.789	0.027	3.208
15% GM	23	465	2.095	9.756	0.731	1.834	1.65	0.516	3.509	0.064	3.645
15% GM	36	472	2.048	11.017	0.656	1.786	1.549	0.356	3.615	0.088	3.394
15% GM	39	390	2.017	8.442	0.575	1.6	1.745	0.412	2.674	0.061	3.137
15% GM	57	472	2.242	11.096	0.527	1.717	2.512	0.452	3.154	0.067	3.18
15% GM	89	543	1.977	12.167	0.742	1.857	2.55	0.492	3.63	0.068	2.746
15% GM	124	488	2.14	10.63	0.728	1.701	1.994	0.636	3.46	0.071	3.066
15% GM	136	430	2.036	10.005	0.666	1.354	1.858	0.344	3.291	0.064	3.244
15% GM	158	476	2.1	10.208	0.687	1.559	2.2	0.409	3.655	0.056	3.678
Female：	Number	Body weight	Brain	Liver	Spleen	Heart	Lung	Thymus	Kidney	Adrenal gland	Ovaries
CD	1	271	1.806	6.224	0.502	0.993	1.693	0.236	1.965	0.073	0.138
CD	6	336	1.945	7.27	0.555	1.057	1.176	0.302	2.001	0.082	0.221
CD	7	253	1.844	7.225	0.486	0.978	1.89	0.262	1.859	0.088	0.15
CD	8	282	2.004	9.724	0.481	1.043	1.34	0.364	2.289	0.081	0.141
CD	9	294	1.92	7.665	0.594	1.136	1.576	0.355	2.315	0.078	0.132
CD	15	286	1.984	7.6	0.534	1.142	1.652	0.318	2.288	0.081	0.236
CD	19	231	1.832	5.805	0.434	0.956	1.157	0.257	1.691	0.085	0.131
CD	26	278	1.781	6.512	0.411	1.016	1.156	0.482	2.015	0.064	0.162
CD	35	298	1.801	6.23	0.796	1.016	1.331	0.395	1.982	0.11	0.19
CD	135	268	1.905	7.224	0.602	1.005	1.37	0.415	2.004	0.092	0.144
3.75% WT	13	240	1.874	6.023	0.443	0.901	1.421	0.239	1.79	0.104	0.188
3.75% WT	24	255	1.558	6.103	0.417	0.729	1.43	0.431	1.912	0.108	0.14
3.75% WT	27	253	2.075	6.136	0.811	0.963	1.741	0.301	2.109	0.08	0.191
3.75% WT	39	250	2.007	6.584	0.382	1.004	2.054	0.342	2.044	0.066	0.133
3.75% WT	57	280	1.634	7.812	0.574	1.096	1.667	0.454	2.22	0.075	0.165
3.75% WT	123	338	2.105	9.23	0.689	1.046	2.393	0.615	2.069	0.116	0.219
3.75% WT	128	268	1.894	7.183	0.41	1.141	1.596	0.31	2.194	0.079	0.218
3.75% WT	139	287	1.866	6.963	0.446	1.017	1.546	0.309	1.937	0.075	0.137
3.75% WT	147	238	1.579	6.353	0.447	0.896	0.377	0.203	1.921	0.088	0.11
3.75% WT	158	267	1.932	6.429	0.511	1.053	1.285	0.305	2.057	0.07	0.092
7.5% WT	14	298	1.916	7.0426	0.4493	1.045	1.7716	0.297	2.0123	0.0784	0.1521
7.5% WT	23	266	1.959	6.75	0.459	1.004	1.556	0.289	1.937	0.07	0.163
7.5% WT	29	278	1.839	7.61	0.435	0.943	1.28	0.283	1.882	0.058	0.127
7.5% WT	59	285	1.805	6.606	0.408	0.915	1.366	0.316	2.049	0.074	0.168
7.5% WT	69	302	2.063	7.63	0.418	1.106	1.834	0.268	2.296	0.08	0.184
7.5% WT	124	314	2.085	8.197	0.68	1.001	1.382	0.483	2.437	0.069	0.186
7.5% WT	126	264	1.949	6.007	0.458	0.819	1.627	0.337	1.74	0.069	0.167
7.5% WT	134	312	2.136	7.297	0.724	1.073	2.235	0.313	2.377	0.135	0.217
7.5% WT	148	239	1.811	6.26	0.445	0.922	1.778	0.242	1.916	0.096	0.141
7.5% WT	149	255	1.956	6.827	0.39	0.94	1.717	0.269	1.897	0.109	0.145
15% WT	2	306	1.934	7.635	0.585	1.125	1.502	0.296	2.176	0.078	0.249
15% WT	17	310	1.876	8.506	0.618	1.121	2.337	0.44	2.494	0.068	0.196
15% WT	18	291	1.863	6.75	0.625	1.032	1.561	0.302	2.068	0.106	0.161
15% WT	36	194	1.875	5.437	0.521	0.864	1.355	0.293	1.821	0.058	0.181
15% WT	49	266	1.699	6.446	0.454	0.995	1.394	0.348	1.926	0.103	0.132
15% WT	79	260	1.915	6.821	0.354	0.76	1.706	0.355	2.067	0.096	0.229
15% WT	125	242	1.962	6.476	0.488	0.89	1.452	0.345	2.146	0.132	0.263
15% WT	129	274	1.879	6.382	0.459	1.028	1.28	0.338	1.996	0.09	0.188
15% WT	156	275	1.833	8.123	0.502	1.121	1.577	0.237	2.18	0.07	0.164
15% WT	159	248	1.836	5.94	0.364	0.904	1.514	0.28	1.793	0.083	0.171
3.75% GM	5	235	1.847	5.436	0.372	0.876	1.982	0.259	1.768	0.077	0.179
3.75% GM	16	237	1.7916	6.6258	0.3589	0.8507	1.6449	0.2899	2.0022	0.074	0.1217
3.75% GM	25	293	1.921	6.91	0.399	1.208	1.921	0.245	2.412	0.089	0.139
3.75% GM	37	265	1.816	6.588	0.399	0.776	1.313	0.317	1.776	0.09	0.147
3.75% GM	39	285	1.993	3.793	0.425	1.194	1.47	0.318	1.969	0.083	0.246
3.75% GM	47	260	1.806	6.241	0.399	0.908	1.239	0.237	1.908	0.091	0.122
3.75% GM	48	285	2.064	7.245	0.531	1.055	1.547	0.417	2.396	0.083	0.197
3.75% GM	57	257	1.786	6.11	0.411	0.806	1.675	0.289	2.044	0.074	0.168
3.75% GM	136	305	1.8881	9.2428	0.548	1.0619	2.0349	0.3305	2.4908	0.1301	0.2031
3.75% GM	137	255	1.932	5.355	0.4591	1.1237	1.4505	0.2151	1.836	0.0585	0.1407
7.5% GM	4	226	1.928	5.201	0.492	0.962	1.277	0.156	1.77	0.084	0.141
7.5% GM	12	277	1.751	7.352	0.278	1.141	1.511	0.196	2.047	0.068	0.157
7.5% GM	28	271	1.889	6.783	0.462	0.888	2.483	0.359	2.243	0.073	0.231
7.5% GM	34	244	1.378	6.928	0.622	0.802	1.319	0.168	2.252	0.091	0.141
7.5% GM	45	268	2.006	6.427	0.363	0.864	1.333	0.373	2.006	0.093	0.218
7.5% GM	46	297	1.925	8.105	0.484	0.985	1.807	0.429	2.278	0.081	0.145
7.5% GM	78	265	1.901	6.893	0.492	1.056	1.474	0.397	1.797	0.076	0.167
7.5% GM	136	280	1.922	7.453	0.478	1.21	1.362	0.288	2.245	0.076	0.179
7.5% GM	145	286	1.739	6.179	0.497	0.97	1.344	0.228	2.238	0.097	0.158
7.5% GM	157	252	1.855	6.45	0.524	0.84	1.555	0.249	1.977	0.113	0.142
15% GM	3	209	1.645	8.154	0.393	0.764	1.078	0.312	2.045	0.097	0.142
15% GM	10	240	1.794	6.083	0.491	0.829	1.366	0.309	2.116	0.093	0.106
15% GM	58	289	1.78	7.115	0.492	1.004	1.411	0.264	1.806	0.134	0.203
15% GM	67	306	2.062	8.455	0.59	1.251	1.649	0.249	2.468	0.109	0.201
15% GM	68	260	1.953	6.32	0.426	0.948	1.432	0.281	2.062	0.096	0.195
15% GM	89	231	1.81	5.941	0.38	0.954	1.185	0.266	1.518	0.079	0.166
15% GM	127	276	1.82	7.181	0.417	1.022	1.497	0.395	1.866	0.088	0.174
15% GM	146	264	1.843	6.67	0.375	1.1	1.705	0.371	1.925	0.079	0.133
15% GM	167	209	1.726	7.402	0.459	1.076	1.672	0.297	2.216	0.12	0.151
15% GM	168	255	1.863	9.882	0.538	0.935	1.461	0.217	1.927	0.08	0.212
